# Supplementary material for: Implementation of surveillance of invasive mosquitoes in Belgium according to the ECDC guidelines
Source: Parasit Vectors. 2014 Apr 26;7:201. doi: 10.1186/1756-3305-7-201 (PMC4021692; doi:10.1186/1756-3305-7-201)
Supplement: Additional file 1 — Coordinates of the surveyed points of entry (PoE) and the two areas colonised by invasive mosquito species (IMS). [file 1756-3305-7-201-S1.xlsx]

## Sheet: Sheet1
Additional file 1 – Coordinates of the surveyed points of entry (PoE) and the two areas colonised by invasive mosquito species (IMS).
Points of Entry (Scenario 1)	Latitude	Longitude
Airport	50.63779	5.43139
Airport	51.20387	2.86668
Airport	50.90605	4.46390
Port	51.32941	4.34514
Port	51.25223	4.39513
Port	51.10875	3.75113
Storage site for (imported) used tyres	51.01401	5.69714
Storage site for (imported) used tyres	51.21351	4.19351
Storage site for (imported) used tyres	51.03915	5.39816
Storage site for (imported) used tyres	50.47250	4.14128
Storage site for (imported) used tyres	50.58533	5.25975
Shelters/greenhouses	51.11228	3.83611
Shelters/greenhouses	50.87615	4.37289
Shelters/greenhouses	50.81588	3.21149
Shelters/greenhouses	50.58533	5.25975
Shelters/greenhouses	51.05536	4.50721
Parking lots	49.67673	5.78419
Parking lots	49.64382	5.83029
Parking lots	49.55118	5.80532
Parking lots	50.76562	3.16990
IMS-colonised areas (Scenario 2)
Natoye	50.33920	5.04574
Maasmechelen	50.99580	5.61984
