# Supplementary material for: Implementation of surveillance of invasive mosquitoes in Belgium according to the ECDC guidelines
Source: Parasit Vectors. 2014 Apr 26;7:201. doi: 10.1186/1756-3305-7-201 (PMC4021692; doi:10.1186/1756-3305-7-201)
Supplement: Additional file 3 — Number of adult (MMLP trap) or larval mosquitoes captured per species at each type of PoE. [file 1756-3305-7-201-S3.xlsx]

## Sheet: Sheet1
Additional file 3 – Number of adult (MMLP trap) or larval mosquitoes captured per species at each type of PoE
	Storage sites for imported used tyres		Shelters/greenhouses for imported plants/fruits/vegetables	Parking lots at the country border	Ports	Airports	Total
	Adults	Larvae	Adults	Adults	Adults	Adults	Adults
Aedes annulipes	1	0	0	0	0	0	1
Aedes cantans1	0	0	0	2	0	0	2
Aedes caspius	0	0	0	0	1	0	1
Aedes cinereus/geminus1	6	0	0	1	0	0	7
Aedes communis1	0	0	0	2	0	0	2
Aedes geniculatus1	9	3	0	1	0	0	10
Aedes vexans	10	0	0	0	0	0	10
Anopheles claviger1	1	0	1	2	1	0	5
Anopheles maculipennis s.l.	4	0	0	0	0	0	4
Anopheles plumbeus1	114	95	0	0	0	0	114
Coquillettidia richiardii1	9	0	0	0	5	0	14
Culex h. hortensis	0	1	0	0	0	0	0
Culex pipiens1	135	0	95	16	70	71	387
Culex pipiens/torrentium1	54	493	60	10	15	59	198
Culex torrentium1	7	0	1	2	0	0	10
Culiseta annulata1	7	10	4	2	1	1	15
Total	357	602	161	38	93	131	780
1Collected at PoE during the MODIRISK project [14]
