# Supplementary material for: Implementation of surveillance of invasive mosquitoes in Belgium according to the ECDC guidelines
Source: Parasit Vectors. 2014 Apr 26;7:201. doi: 10.1186/1756-3305-7-201 (PMC4021692; doi:10.1186/1756-3305-7-201)
Supplement: Additional file 4 — Working costs (travel, consumables) and workload estimation of all tasks by procedure based on the actual observed number of sites, km 2 and working days (wd) of the ExoSurv project applying the ECDC cost and workload rates [[28]]. [file 1756-3305-7-201-S4.xlsx]

## Sheet: Sheet1
Additional file 4 – Working costs (travel, consumables) and workload estimation of all tasks by procedure based on the actual observed number of sites, km² and working days (wd) of the ExoSurv project applying the ECDC cost and workload rates [28]
Procedures and tasks	No. of sites	Field investigations		Laboratory investigations		Data processing		Communication/ dissemination		Total procedures
Points of Entry (Scenario 1)		wd	euro	wd	euro	wd	euro	wd	euro	wd	euro
Storage sites for (imported) used tyres	5	22.80	846.64	2.50	25.00	0.63	0.63	0.63	1.25	26.55	873.52
Shelters/greenhouses	5	18.00	655.78	1.67	16.67	0.50	0.83	0.50	1.67	20.67	674.95
Parking lots	4	16.00	1,403.98	1.00	10.00	0.25	0.25	0.25	0.50	17.50	1,414.73
Ports	3	20.00	389.63	3.75	3.75	1.50	3.75	1.50	3.75	26.75	400.88
Airports	3	24.00	1,000.98	3.75	3.75	1.50	3.75	1.50	3.75	30.75	1,012.23
Total Scenario 1	20	100.80	4,297.01	12.67	59.17	4.38	9.21	4.38	10.92	122.21	4,376.31
Procedures and tasks	Size of area (km²)	Field investigations		Laboratory investigations		Data processing		Communication/ dissemination1		Total procedures
IMS-colonised areas (Scenario 2)		wd	euro	wd	euro	wd	euro	wd	euro	wd	euro
Natoye
Inspection of colonised area	0.79	10.00	1,044.00	0.49	2.47	0.30	0.49	0.49	493.75	113.18	11,942.80
Quality and efficacy of control	0.79			1.19	1.98	0.79	1.98	0.79	1.98
Inspections around colonised areas	81.68			30.63	81.68	14.29	10.21	10.21	10,210.00
Quality and efficacy of control	12.57			18.86	31.43	12.57	31.43	12.57	31.43
Total Natoye		10.00	1,044.00	51.16	117.55	27.95	44.10	24.06	10,737.15	113.18	11,942.80
Maasmechelen
Inspection of colonised area	3.14	10.00	804.00	1.96	9.81	1.18	1.96	1.96	1,962.50	39.49	7,335.17
Inspections around colonised areas	36.13			13.55	36.13	6.32	4.52	4.52	4,516.25
Total Maasmechelen		10.00	804.00	15.51	45.94	7.50	6.48	6.48	6,478.75	39.49	7,335.17
Total Scenario 2		20.00	1,848.00	66.68	163.49	35.45	50583	30.54	17,215.90	152.67	19,277.97
1including editing and printing costs for a leaflet
