# Supplementary material for: Implementation of surveillance of invasive mosquitoes in Belgium according to the ECDC guidelines
Source: Parasit Vectors. 2014 Apr 26;7:201. doi: 10.1186/1756-3305-7-201 (PMC4021692; doi:10.1186/1756-3305-7-201)
Supplement: Additional file 5 — Detailed costs and workload estimation for field investigations based on the actual observed number of sites and visits, km, km 2 and working days of the ExoSurv project applying the ECDC formulas [[28]]. [file 1756-3305-7-201-S5.xlsx]

## Sheet: Sheet1
Additional file 5 – Detailed costs and workload estimation for field investigations based on the actual observed number of sites and visits, km, km² and working days of the ExoSurv project applying the ECDC formulas [28]
Points of Entry (Scenario 1)	No. of sites	Mean distance between sites (km)	Rate (euro)	No. of visits	Euro1	No. of sites/day	wd2	wd/site
Storage sites for (imported) used tyres	5	74	0.3	7.6	846.64	1.7	23	4.6
Shelters/greenhouses	5	56	0.3	7.8	655.79	2.2	18	3.6
Parking lots	4	167	0.3	7.0	1,403.98	1.8	16	4.0
Ports	3	52	0.3	8.3	389.63	1.3	20	6.7
Airports	3	139	0.3	8.0	1,000.98	1.0	24	8.0
Total PoE	20				4,297.02		101
IMS-colonised areas (Scenario 2)5	km²	Total distance to be covered (km)	Rate (euro)	No. of visits	Euro3	No. of days/visit	wd4
Natoye: inspection of colonised area, around colonised area and efficacy of control	81.68	348	0.3	10	1,044.00	1	10
Maasmechelen: inspection of colonised area and around colonised area	36.13	268	0.3	10	804.00	1	10
Total IMS-colonised areas	117.81				1,848.00		20
Total field investigations					6,145.02		121
1cost formula PoE: no. sites x distance x km rate x no. visits
2working days (wd) formula PoE: no. sites/no. sites per day x no. visits
3cost formula colonised areas: total distance x km rate x no. visits
4working days (wd) formula colonised areas: no. visits x no. days per visit
5The different procedures at the colonised areas were grouped together as they were done during the same visits
